# Supplementary material for: A Combined Spectroscopic and In Silico Approach to Evaluate the Interaction of Human Frataxin with Mitochondrial Superoxide Dismutase
Source: Biomedicines. 2021 Nov 25;9(12):1763. doi: 10.3390/biomedicines9121763 (PMC8698469; doi:10.3390/biomedicines9121763)
Supplement: Supplementary file 1 [file biomedicines-09-01763-s001.zip]

Archive with 1 entries (1 files):
- Bortolus_FXNSOD_ESI.pdf
